# Supplementary material for: Morphological Phenotypes, Cell Division, and Gene Expression of Escherichia coli under High Concentration of Sodium Sulfate
Source: Microorganisms. 2022 Jan 25;10(2):274. doi: 10.3390/microorganisms10020274 (PMC8875244; doi:10.3390/microorganisms10020274)
Supplement: Supplementary file 1 [file microorganisms-10-00274-s001.zip]

Archive with 3 entries (2 files):
- supplementary/
- supplementary/reverisibility_movie.mp4
- supplementary/supplementary_nkMDPI.pdf
